# Supplementary material for: Evaluating the Impact of Air Quality on Pediatric Asthma-Related Emergency Room Visits in the Eastern Province of Saudi Arabia
Source: J Clin Med. 2025 Jul 1;14(13):4659. doi: 10.3390/jcm14134659 (PMC12251416; doi:10.3390/jcm14134659)
Supplement: Supplementary file 1 [file jcm-14-04659-s001.zip]

Archive with 1 entries (1 files):
- jcm-3679406-supplementary.pdf
